# Supplementary material for: Controllable and Uncontrollable Stress Differentially Impact Fear Conditioned Alterations in Sleep and Neuroimmune Signaling in Mice
Source: Life (Basel). 2022 Aug 26;12(9):1320. doi: 10.3390/life12091320 (PMC9506236; doi:10.3390/life12091320)
Supplement: Supplementary file 1 [file life-12-01320-s001.zip]

Archive with 1 entries (1 files):
- life-1804753-supplementary.pdf
